# Supplementary material for: Tensile Deformation and Transverse Strain Behavior of Carbon Black-UHMWPE Composites
Source: Materials (Basel). 2025 May 28;18(11):2542. doi: 10.3390/ma18112542 (PMC12155802; doi:10.3390/ma18112542)
Supplement: Supplementary file 1 [file materials-18-02542-s001.zip]

Archive with 1 entries (1 files):
- materials-3631177-supplementary.pdf
